# Supplementary material for: Pre-operative aerobic exercise on metabolic health and surgical outcomes in patients receiving bariatric surgery: A pilot trial
Source: PLoS One. 2020 Oct 2;15(10):e0239130. doi: 10.1371/journal.pone.0239130 (PMC7531806; doi:10.1371/journal.pone.0239130)
Supplement: S2 File — (XLSX) [file pone.0239130.s002.xlsx]

## Sheet: PLOS 1 DataSet
SubjectID	Treatment	Sex	Race	Age	Height (cm)	Height (m)	PRE Weight (kg)	POSTINT Weight (kg)	PRE BMI (kg/m2)	POSTINT BMI (kg/m2)	PRE BodPod Lean Mass (kg)	POSTINT BodPod Lean Mass (kg)	PREBodPod Fat Mass (kg)	POSTINT BodPod Fat Mass (kg)	PRE BodPod Percent Body Fat	POSTINT BodPod Percent Body Fat	PRE VO2peak (ml/kg/min)	POSTINT VO2peak (ml/kg/min)	PRE VO2peak (ml/kgFFM/min)	POSTINT VO2peak (ml/kgFFM/min)	PRE VO2peak (L/min)	POSTINT VO2peak (L/min)	PRE Total Adiponectin (ng/mL)	POSTINT Total Adiponectin (ng/mL)	PRE HMW Adiponectin (ng/mL)	POSTINT HMW Adiponectin (ng/mL)	PRE HMW:Total Adiponectin	POSTINT HMW:Total Adiponectin	PRE Leptin (ng/mL)	POST Leptin (ng/mL)	PRE HMW Adiponectin:Leptin	POSTINT HMW Adiponectin:Leptin	Surgery Omental Leptin Gene Expression	Surgery Omental Adipnectin Gene Expression	PRE Glucose 0 min (mg/dl)	POSTINT Glucose 0 min (mg/dl)	PRE Glucose 30 min (mg/dl)	POSTINT Glucose 30 min (mg/dl)	PRE Glucose 60 min (mg/dl)	POSTINT Glucose 60 min (mg/dl)	PRE Glucose 90 min (mg/dl)	POSTINT Glucose 90 min (mg/dl)	PRE Glucose 120 min (mg/dl)	POSTINT Glucose 120 min (mg/dl)	PRE glucose tAUC 120min	POSTINT glucose tAUC120min	PRE Insulin 0 min (uU/mL)	POSTINT Insulin 0 min (uU/mL)	PRE Insulin 30min (uU/mL)
18316_001	Control	M	Caucasian	59	176.5	1.765	163.32	164.73	52.426	52.879	73.7	72.234	87.3	88.2172	54.2	55.2833	14.1	10.6	31.15	24.23	2.296	1.75	8310	8910	2240	2290	0.269555	0.257015	98.609	157.396	22.716	14.549	2.42883	1.72823	105.5	113	145	134.5	140	113	106	103	103	106	14857.5	13800	4.736	7.833	50.903
18316_004	Exercise	F	Pacific Island	22	160.1	1.601	165.7	164.9	64.646	64.334	67.5	63.1	99.33	101.5	59.6	61.7	17.7	13.7	43.7	35.66	2.95	2.25	6105	4385	2050	1580	0.33579	0.360319	168.164	193.724	12.19	8.156	3.51809	4.7182	94.45	112.5	126	146	104	115.5	107.5	99.35	101	96.2	13056.8	13956	8.887	13.119	83.801
18316_005	Control	F	African American	24	158	1.58	134.86	132.27	54.022	52.984	65.39	63.2	68.81	69.8	51.3	52.5	23.5	19.8	47.18	41.66	3.085	2.633	3935	4230	650	840	0.165184	0.198582	99.393	89.847	6.54	9.349	2.19905	1.95836	99.6	97.65	123	112.5	119	105	99.5	104	85.45	90.6	13020.8	12468.8	27.428	13.917	149.035
18316_013	Exercise	F	Caucasian	62	147	1.47	76.35	77.5	35.333	35.865	39.36	40.54	37.38	36.81	48.7	47.6	19.6	22.1	38.24	42.28	1.505	1.714	9280	8250	3945	4040	0.425108	0.489697	63.616	76.012	62.013	53.15	0.938101	1.00125	99.45	113.5	139.5	177.5	133	138	117.5	127	109.5	111	14834.2	16642.5	9.111	19.637	49.138
18316_015	Exercise	F	African American	41	167	1.67	146.9	144.3	52.673	51.741	75.84	73.52	70.67	68.81	48.2	48.3	16.7	15.5	32.83	30.06	2.49	2.21	4295	4005	865	920	0.201397	0.229713	90.473	83.025	9.561	11.081	2.19884	4.29494	133	106	173.5	127.5	178.5	149.5	170.5	144	158.5	135.5	20047.5	16252.5	3.66	2.231	7.46
18316_017	Exercise	F	Caucasian	45	171	1.71	124.7	127.3	42.646	43.535	58.7	57.51	64.07	67.25	52.2	53.9	17.8	19.3	36.97	41.91	2.17	2.41	5420	4564.17	1890	1755	0.348708	0.384517	89.853	86.753	21.034	20.23	0.465593	1.05621	108	90	107	105.742	158	156.217	134	122.725	126.5	121.267	15487.5	14709.5	18.158	20.0528	52.515
18316_020	Exercise	F	Caucasian	44	161	1.61	92.7	90.8	35.763	35.03	43.1	44.5	47.89	46.4	52.6	51	23.5	27.9	49.65	57.08	2.14	2.54	1565	1415	1075	1120	0.686901	0.791519	64.739	43.101	16.605	25.985	0.732037	0.981934	124.5	124	154.5	155.5	170	191	169.5	146.5	135.6	123	18721.5	18495	5.676	1.277	21.248
18316_040	Control	F	Caucasian	39	172.5	1.725	165.65	157.1	55.669	52.796	64.05	60.06	100.84	96.63	61.2	61.7	16	17	41.06	44.29	2.63	2.66	4620	4510	960	1305	0.207792	0.289357	163.128	92.576	5.885	14.097			106.5	105.5	122	118.5	129	129	103	114.5	98.75	113	13698.8	14137.5	7.963	7.41	29.863
18316_051	Control	F	African American	30	176	1.76	111.95	114.95	36.141	37.109	62.268	61.7	49.633	52.188	44.4	45.8	19.3	21.9	34.59	40.36	2.154	2.49	2950	3155	475	742.5	0.161017	0.235341	70.141	94.024	6.772	7.897			90.2	90.9	86.4	110	85.55	94.65	86.3	86.25	95.6	87.15	10534.5	11397.8	19.104	13.975	13.167
18316_052	Control	F	Caucasian	49	160	1.6	98.85	100.5	38.613	39.258	54.998	54.53	43.882	45.268	44.4	45.4	23.1	21.6	41.58	39.52	2.287	2.155	4460	5025	1435	1280	0.321749	0.254726	60.691	41.68	23.644	30.71	1.17101	1.46624	105	78.25	133	104	117.5	116	94.55	100	89.35	89.35	13266.8	12114	8.199	4.229	44.167
18316_054	Control	F	Caucasian	23	165	1.65	129.5	132.48	47.567	48.661	54.11	54.02	72.998	77.49	57.4	58.9	23.1	20	54.3	48.78	2.938	2.635	4945	4095	765	405	0.154702	0.0989011	160.032	199.868	4.78	2.026	1.4592	0.894446	92.5	87.33	114	94.75	105.5	97.05	101	102	88.85	87.15	12335.2	11431.2	14.645	13.918	92.644
18316_055	Exercise	F	Caucasian	55	165	1.65	111.55	110.4	40.973	40.551	52.73	52.69	57.68	56.55	52.2	51.8	23.9	23.9	49.88	49.72	2.63	2.62	11645	9835	5225	4335	0.44869	0.440773	82.771	71.941	63.126	60.258	0.11336	0.575872	89	85.6	97.45	67.4	89.2	72.5	93.85	86.2	86.9	82.65	11053.5	9306.75	4.669	4.606	23.079
18316_056	Control	F	Caucasian	49	152.5	1.53	94.36	92.25	40.309	39.408	47.29	45.8	45.93	46.22	49.3	50.2	23.7	23.7	46.75	47.62	2.211	2.181	4920	4885	1265	1395	0.257114	0.285568	50.794	59.752	24.905	23.346	0.266128	0.389359	100.5	97.85	155	127	160	120	135	105.5	117	94.5	16762.5	13460.2	11.71	19.875	59.376
18316_058	Exercise	F	Caucasian	50	167	1.67	97.8	96.95	35.068	34.763	45.93	47.09	51.42	48.81	52.8	50.9	24.6	25.1	52.19	51.09	2.397	2.406	5205	5070	1575	1930	0.302594	0.380671	76.679	60.036	20.54	32.147	0.525615	0.779602	92.05	106	108	117.5	108.5	106	90.2	78.35	88.1	99.85	11903.2	12143.2	9.674	12.176	39.759
[truncated: 54 more columns]
